# Supplementary material for: Asymmetric TMO–Metal–TMO Structure for Enhanced Efficiency and Long-Term Stability of Si-Based Heterojunction Solar Cells
Source: Materials (Basel). 2023 Aug 9;16(16):5550. doi: 10.3390/ma16165550 (PMC10456859; doi:10.3390/ma16165550)
Supplement: Supplementary file 1 [file materials-16-05550-s001.zip]

Archive with 1 entries (1 files):
- materials-2515012-supplementary.pdf
